# Supplementary material for: Student self-esteem in music education contexts: a systematic literature review
Source: Front Psychol. 2025 Oct 13;16:1515305. doi: 10.3389/fpsyg.2025.1515305 (PMC12554761; doi:10.3389/fpsyg.2025.1515305)
Supplement: Supplementary file 1 [file Table_1.xlsx]

## Sheet: Sheet1
Authors and year	Country	Aim(s)	Subjects	design/method	measurement Instruments/reliability test		Major finding		Limitations
Anderson and Rickard (2007)	Australia	The impact of a brief group music program on the self-esteem and expression of anger in adolescents.	Seventh grade student （n=44） The treatment group (n=27) The control group (n=17)	Quantitative Non-randomized control study Pearson’s correlations ANOVA	the Coopersmith Self-Esteem Inventories yes		1. Neither the intervention nor the control groups showed any notable enhancements in self-esteem or anger expression following music training. 2. Over the course of 4 weeks, both groups showed a considerable gain in anger control as the only observable improvement.		1. Instances of data loss were reported. 2. The utilization of traditional paper-and-pencil assessment methods may have influenced the outcomes. 3. There was a lack of representation of data from people with lower skills.
Ark et al. (1980)	United States	Examining the correlation among music attitudes, self-esteem, social standing, and grade level in elementary school kids.	Primary school students (n=5426)	Quantitative Descriptive analysis A cross-sectional Newman's model multiple linear regression	the Coopersmith Self-Esteem Inventories yes		Self-esteem, along with socioeconomic position, gender, and age, shown substantial variability in influencing attitudes towards classroom music experiences.		Additional examination of the study's predictive outcomes using linear or curvilinear methodologies is required.
Austin (1990)	United States	The aim of this study was to establish the correlation between music self-esteem and music activity engagement among children at the upper elementary level.	Fifth and sixth grade students (n=252)	Quantitative Descriptive analysis A cross-sectional Goodness of fit test Two-way variance Regression analysis	The Self-Esteem of Music Ability (SEMA) scale yes		1.The findings indicated a noteworthy disparity in music self-esteem based on gender, with females exhibiting higher mean scores. 2.The amount of self-esteem related to music was a strong indicator of whether or not individuals will engage in music-related activities within the school and outside of it.		1.This study does not provide clarification on whether good self-esteem is a requirement or a result of music engagement and achievement. 2.The fraction of predicted variation, albeit statistically significant, was quite modest, indicating that the regression model for future music involvement estimates included multiple other predictor variables.
Brand (2004)	China	Comparing self-esteem levels among music education students from the United States, Australia, and China	Full-time undergraduate music education majors in three universities n=114	Quantitative A cross-sectional Descriptive Statistics Analyses of variance	Self-Description Questionnaire no		1. Cultural groupings exhibit variations in their self-perception. 2. The self-esteem level of Chinese music education students is much lower than that of Western students, as supported by statistical evidence.		None reported
Costa-Giomi (2004)	United States	Analyzing the impact of piano lessons on the self-esteem of youngsters	Fourth-grade children (n=117) The experimental group (n = 63) The control group (n = 54)	Quantitative Randomized controlled trial Pre- and post-intervention testing ANOVA	the Coopersmith Self-Esteem Inventories no		1. Piano education has a beneficial influence on children's self-esteem and academic performance in English. 2. It has no impact on math and language scores as assessed by standardized testing and school records.		None reported
Darrow et al. (2009)	United States	The objective is to assess the influence of engagement in a music tutoring initiative on the self-esteem and attitudes of students who are at a higher risk of negative outcomes.	High-risk female middle school students (n=24)	Mixed-methods Randomized controlled trial design The L IWC T-tests	Culture-Free Self-Esteem Inventory no		1. Any type of musical engagement has the potential to enhance pupils' self-esteem. 2. At the conclusion of the music tutoring intervention, students who were at risk showed an increased inclination towards pursuing teaching as a potential profession and a greater willingness to dedicate time to individuals with disabilities compared to their initial state prior to the intervention.		1.Data scoring lacks standardization. 2.Non-randomness 3.Possibility of non-blinding
Draves (2008)	United States	To analyze the connections between music achievement, musical self-esteem, and music aptitude among participants in a songwriting course designed for college students who are not majoring in music.	Non-music major college students (n=20)	Mixed-methods A cross-sectional Pearson’s correlations Theme analysis	The Self-Esteem of Music Ability (SEMA) scale yes		There is a positive correlation between musical self-esteem and musical talent.		1.The dependability of the assessment is low. 2.The size of the sample is insufficient. 3.Students who have a restricted level of musical aptitude.
Egilmez et al. (2019)	Turkey	The study examines the correlation between communication, self-esteem, and the attitude towards music teaching among pre-service music teachers.	Students studying music teaching (n=66)	Quantitative A cross-sectional T-test, Pearson correlation, and one-way ANOVA	Rosenberg general self-esteem scale. yes		1.An analysis revealed a feeble association between attitude and communication skills, a feeble association between attitude and self-esteem, and a moderate association between self-esteem and communication skills. 2.There is no apparent correlation between gender or the high school attended by the student and changes in attitude, self-esteem, and skill scores.		It is recommended that in the future, alternative methodologies such as phenomenological analysis and case study be employed for data collection and analysis.
Fu and Tu (2023)	China	To investigate the effects of national music education on the national identity, self-esteem, and subjective well-being of college students.	Collegue students (n=362)	Quantitative A cross-sectional ANOVA Greenhouse–Geisser correction Mauchly’s test A simple effects analysis (Bonferroni corrected)	Rosenberg general self-esteem scale. yes		1.The findings indicated that enrolling in ethnic music courses can enhance the subjective well-being of college students, however it does not have any impact on their ethnic identification or self-esteem. 2. Greater degrees of ethnic identity and self-esteem are positively associated with higher levels of subjective well-being. However, the impact of ethnic music courses on subjective well-being…		1. Geographical constraints exist. 2. Employ alternative approaches to carry out longitudinal research 3. Take into account additional signs and variables.
Hietolahti-Ansten and Kalliopuska (1990)	Finland	Examined the levels of empathy and self-esteem in a sample of 25 musically inclined 6-year-old individuals who played either the piano or the violin, in comparison to a control group of 30 typically developing school children.	12-year-old music students(n=25)and non-music students(n=30)	Quantitative Descriptive analysis A cross-sectional	Battle Self-esteem Scale no		Engaging in music seems to enhance one's self-esteem.		No reported
Kruse (2012)	United States	To define adult community musicians' sense of self-worth and ascertain if age, gender, or type of ensemble accounted for group differences in music self-concept.	Community musicians (n=366)	Quantitative Descriptive statistics A cross-sectional Analysis of variance	The Self-Esteem of Music Ability (SEMA) scale yes		1. The participants typically possess a strong sense of self-worth in relation to music and generally hold a favorable outlook on their future prospects and objectives. 2. The highest-ranking factors were personal interests and desires, followed by self-awareness of musical talent, while support and acknowledgment from others were ranked the lowest. 3. There exist statistically substantial dispar…		Variables were evaluated exclusively using scales. The sex ratio in the sample is atypical.
Lupu (2023)	Romania	To examine the correlation between the self-esteem of music students and their academic and creative performance, both before and after the Covid-19 pandemic.	Collegue music students (n=150)	Quantitative A cross-sectional the Spearman correlation descriptive statistics t-test	Rosenberg general self-esteem scale. yes		1.In 2019, there was a direct relationship between self-esteem and academic achievement, indicating that as self-esteem increased, academic performance also improved. 2.In 2022, this relationship was not only positive but also statistically significant, meaning that the association between self-esteem and academic success was strong and unlikely to have occurred by chance. 3.In 2022, there was a …		1.The data exhibits gender disparities. 2.There is incomplete data.
Michel (1971)	United States	The purpose is to assess the impact of acquiring a popular music talent on the self-esteem and academic performance of underprivileged black pupils in junior high school.	Black pupils in junior high school (n=10)	mixed-methods Non-randomized controlled trial Pre- and post-intervention testing Mann-Whitney U	the Coopersmith Self-Esteem Inventories no		The impact of automated guitar instruction on self-esteem was observed, while there was limited evidence of a corresponding improvement in reading proficiency. Nevertheless, it is challenging to posit that self-esteem directly facilitates enhancements in reading proficiency.		Future research should develop more explicit transfer scenarios to enhance self-esteem.
Michel and Farrell (1973)	United States	To ascertain the impact of acquiring basic musical performance abilities on the self-esteem of male individuals.	Primary school boys (n=14)	Quantitative Non-randomized controlled trial Pre- and post-intervention testing MannWhitney U-test	the Coopersmith Self-Esteem Inventories no		Music skills may be important in improving the self-esteem of disadvantaged and troubled students.		1.The duration of the intervention was insufficient. 2.Additional arbitrary variables should be taken into account.
Otacioglu (2016)	Turkey	The objective is to determine the factors that contribute to the variations in the relationship between musical self-esteem and performance anxiety levels among students who are receiving professional music instruction at different schools.	Music hight school students (n=306)	Quantitative A cross-sectional Descriptive statisticst-test Mann Whitney U Anova Smple regression analysis Pearson’s correlations	The Self-Esteem of Music Ability (SEMA) scale yes		1. No discernible distinction was observed between the levels of musical self-esteem across students and the gender variable. 2. The levels of music performance anxiety varied greatly depending on the gender of the students.		None reported
Otacioglu (2020)	Turkey	To ascertain whether undergraduate students who attend different colleges have any impact on their "self-efficacy" and "self-esteem" as a result of receiving professional music instruction.	Collegue students (n=55)	Quantitative A cross-sectional Mann W. U Kruskal Wallis-H Pearson Product Moment Correlation	Rosenberg general self-esteem scale. yes		Students' self-efficacy levels are positively correlated with self-esteem levels.		No reported
Randles (2010)	United States	To investigate the correlation between variables associated with musical involvement among high school instrumentalists.	Subjects were high school band students (N = 77)	Quantitative Intervention study Pearson’s correlations Multiple regression analyses	The Self-Esteem of Music Ability (SEMA) scale no		There was a substantial correlation between musical self-concept and experience in composition.		1.Since just correlations were utilized, it is not feasible to deduce whether engagement in composing activities led to an elevated musical self-concept among students. 2.It is necessary to analyze these additional populations using comparable methodologies.
Rickard et al. (2013)	Australia	The impact of augmented school-based music instruction on children's social aptitude and self-esteem.	Two grade levels Prep/grade 1 (n = 210) Grade 3, (n = 149)	Quantitative Non-randomized controlled trial Pre- and post-intervention testing Descriptive statistics Mixed-model analysis of variance Levene’s test Normally distributed	Culture-Free Self-Esteem Inventory yes		1. Music programs implemented in schools effectively avoided declines in global self-esteem among both younger and older individuals in the control group. Additionally, these programs also prevented decreases in overall self-esteem and academic self-esteem among the older individuals. 2. Art activities can offer comparable advantages to the self-esteem of older children. 3. Enhancing the frequenc…		1.Participant assignment that is not random. 2.While the use of nested analysis helps control for variations between schools, it was not possible to implement a complete experimental design.
Şeker (2015)	Turkey	The objective of this study is to establish the correlations between the overall self-esteem levels and attitudes towards instrumental practice of pre-service music teachers, as well as their personal characteristics.	Pre-service music teachers (n=424)	Quantitative A cross-sectional Kolmogorov-Smirnov test Pearson’s correlations Kruskal Wallis test	Rosenberg general self-esteem scale. Yes		1.There exists a favorable, albeit weak, correlation between individuals' self-esteem and their attitudes towards instrumental practice. However, there is no statistically significant correlation between their self-esteem and attitudes towards instrumental practice and their age, gender, or the type of high school they graduated from. 2. A notable correlation existed between their self-esteem and…		None reported
Shin (2011)	United States	The objective of this study is to examine the influence of the I Am a Dreamer Musician Program (IDMP) on the academic self-concept and self-esteem of middle school adolescents residing in low-income areas.	Participants’ IHAD centers (n=17)	Mixed-methods A cross-sectional Descriptive Statistics T-Tests Theme analysis	Self-Description Questionnaire no		1. A notable distinction exists between overall school self-concept and mathematics self-concept. 2. Participating in the program positively influences pupils' self-esteem. 3. The program has had an unforeseen influence on students' musical encounters.		The project has limitations and the research level should be expanded in the future.
Sun (2022)	India	To examine the impact of music education on the mental well-being and academic achievements of students:Self-efficacy and self-esteem were investigated for their mediation roles.	Collegue students (n=319)	Quantitative A cross-sectional Descriptive Statistics The reliability, convergence, and validity of thstructural equation modeling (SEM)e construct.	Rosenberg general self-esteem scale. yes		1.The findings indicate that music instruction has a notable and beneficial effect on the mental well-being of students, leading to an enhancement in their academic achievements. 2.Students' academic performance is significantly and positively influenced by their psychological wellbeing. 3.Self-efficacy and self-esteem play a crucial role in connecting music education with psychological well-bein…		1.Utilize an alternative, stringent sampling methodology. 2.Employ longitudinal research methodologies
Zapata and Hargreaves (2018)	Colombia	The impact of musical activities on the self-esteem of displaced children in Colombia	Displaced children in Colombia (n=52)	Quantitative Randomized controlled trial Pre- and post test ANOVA Tukey HSD tests	Harter’s Perceived Competence Scale for Children no		Musical activities had a significant impact on children’s self-esteem.		One of the dimensions of the scale may result in negative and unreliable predictions.
