# Supplementary material for: Student self-esteem in music education contexts: a systematic literature review
Source: Front Psychol. 2025 Oct 13;16:1515305. doi: 10.3389/fpsyg.2025.1515305 (PMC12554761; doi:10.3389/fpsyg.2025.1515305)
Supplement: Supplementary file 2 [file Table_2.xlsx]

## Sheet: Sheet1
Quality assessment (Quantitative)
Authors and year	1. Research Question	2 Study design	3 Method appropriate	4 Subject	5 Random allocation	6 Blinding investigator	7 Blinding subjects	8 Outcomes	9 Sample size	10 Analysised	11 Estimates of Variance	12 Confounders	13 Results	14 Conclusion
Brand (2004)	0	2	1	2	N/A	N/A	N/A	2	2	2	1	N/A	2	2	0.85
Costa-Giomi (2004)	2	2	1	1	1	0	0	2	2	2	1	2	2	2	0.67
Anderson and Rickard (2007)	2	2	1	2	N/A	0	0	2	1	2	1	1	2	2	0.69
Draves (2008)	2	2	1	1	N/A	N/A	N/A	2	1	0	0	N/A	2	2	0.65
Darrow et al. (2009)	2	2	1	0	N/A	1	1	2	0	0	0	1	2	2	0.53
Randles (2010)	2	2	1	1	N/A	N/A	N/A	2	2	1	1	N/A	2	2	0.75
Shin (2011)	2	2	1	0	N/A	N/A	N/A	2	2	2	1	N/A	2	2	0.8
Kruse (2012)	2	2	2	2	N/A	N/A	N/A	2	2	2	2	N/A	2	2	1
Rickard et al. (2013)	2	2	1	2	1	0	0	2	2	2	1	1	2	2	0.71
Şeker (2015)	2	2	1	2	N/A	N/A	N/A	2	2	2	1	N/A	2	2	0.9
Otacioglu (2016)	2	2	1	2	N/A	N/A	N/A	2	2	2	1	N/A	2	2	0.9
Zapata and Hargreaves (2018)	2	2	2	1	2	1	1	2	2	2	1	1	2	2	0.82
Egilmez et al. (2019)	2	2	1	2	N/A	N/A	N/A	2	2	2	1	N/A	2	2	0.9
Otacioglu (2020)	2	2	2	2	N/A	N/A	N/A	2	2	2	1	N/A	2	2	0.95
Sun (2022)	2	2	2	2	N/A	N/A	N/A	2	2	2	2	N/A	2	2	1
Fu and Tu (2023)	2	2	1	2	N/A	N/A	N/A	2	2	2	2	N/A	2	2	0.95
Lupu (2023)	2	2	1	2	N/A	N/A	N/A	2	2	2	0	N/A	2	2	0.85
Michel and Farrell （1973)	2	2	1	0	1	0	0	2	2	2	1	1	2	2	0.64
Michel （1971)	2	2	1	0	N/A	N/A	N/A	2	0	0	0	N/A	2	2	0.55
Ark et al. （1980)	2	2	1	0	N/A	N/A	N/A	2	2	2	2	N/A	2	2	0.95
Hietolahti-Ansten and Kalliopuska (1990)	2	2	1	1	N/A	N/A	N/A	2	1	0	0	N/A	2	2	0.65
(Austin, 1990)	2	2	1	1	N/A	N/A	N/A	2	2	2	1	N/A	2	2	0.75
															Mean=0.79
Mean score for each item	0.97	1	0.56	0.63	0.62	0.16	0.16	1	0.81	0.77	0.47	0.65	1	1
Quality assessment (Qualitative)
Authors and year	1 Research Question	2 Study design	3 Context	4 Connection Theory	5 Sampling strategy	6 Data collection	7 Data analysis	8 Verification procedures	9 Conclusions	10 Reflectivity
Draves (2008)	2	2	2	0	1	1	1	0	1	0	0.5
Darrow et al. (2009)	2	2	2	0	0	0	1	0	1	0	0.4
Shin (2011)	2	2	2	0	1	2	0	0	1	0	0.5
Michel (1971)	2	1	0	0	1	0	0	0	1	0	0.35
											Mean=0.43
Mean score for each item	1	0.87	0.75	0	0.37	0.625	0.25	0	0.5	0
